# Supplementary material for: ThHSFA1 Confers Salt Stress Tolerance through Modulation of Reactive Oxygen Species Scavenging by Directly Regulating ThWRKY4
Source: Int J Mol Sci. 2021 May 10;22(9):5048. doi: 10.3390/ijms22095048 (PMC8126225; doi:10.3390/ijms22095048)
Supplement: Supplementary file 1 [file ijms-22-05048-s001.zip]

Archive with 1 entries (1 files):
- ijms-1192954-supplementary.pdf
